# Supplementary material for: Reusing excess staple oligonucleotides for economical production of DNA origami
Source: Nucleic Acids Res. 2025 Jun 18;53(11):gkaf527. doi: 10.1093/nar/gkaf527 (PMC12203790; doi:10.1093/nar/gkaf527)
Supplement: gkaf527_Supplemental_Files [file gkaf527_supplemental_files.zip]

Archive with 6 entries (6 files):
- 250526_Supplementary_information.docx
- all_oridot_staples.xlsx
- all_slat_staples.xlsx
- megastructure_pulldown_sequences.xlsx
- oridot_cadnano.json
- slat_cadnano.json
