# Supplementary material for: Reusing excess staple oligonucleotides for economical production of DNA origami
Source: Nucleic Acids Res. 2025 Jun 18;53(11):gkaf527. doi: 10.1093/nar/gkaf527 (PMC12203790; doi:10.1093/nar/gkaf527)
Supplement: gkaf527_Supplemental_Files [file gkaf527_supplemental_files.zip › all_oridot_staples.xlsx]

## Sheet: Core Staples
Staple Number	Staple Sequence	Staple Length
1	CTTTCTCCGTGGTGAAGGGATAGCTCAAACTTTATCAGGG	40
2	AAACCGTCTATCAGGAATTTGTGACAGTTGGGCTCGGTTT	40
3	AAAGAACGTGGACTCCAACGTCAACCCTTATATTGCAATA	40
4	ttttttttAGTTTGGAACAAGAGTGGTTGAGTGTTGTTCCtttttttt	48
5	AAAATCCCGCTCATTTGCCGCCAGGAGATAGA	32
6	TCCTGTTTCCGAAATCGGCAAAATAGGGCGAA	32
7	GGTCCACGGAATAGCCCGAGATAGCCACTATT	32
8	ttttttttGGCCCTGAGAGAGTTGTTGCCCTTCACCGCCTtttttttt	48
9	ttttttttTGAAGGGTAAAGTTAAAGGCGGCCTTTAGTGAtttttttt	48
10	CGGCCAGATTCCGGCAAACGCGGTGACATAAA	32
11	GAGGCGGTGGCGCCAGGGTGGTTTGGCGAAAA	32
12	GCTGCATTGACGGGCAACAGCTGACAGCAAGC	32
13	ttttttttCCAGTCGGGAAACCTGGCTCACTGCCCGCTTTtttttttt	48
14	ttttttttTAGAACGTCAGCGTGGGAACGTGCCGGACTTGtttttttt	48
15	CACGCAACAGCAACCGCAAGAATGGCAGCCTC	32
16	CCGGAAGCAAGCCTGGGGTGCCTACGCGGGGA	32
17	TTATCCGCACATTAATTGCGTTGCTCGTGCCA	32
18	ttttttttATAGCTGTTTCCTGTGATTCGTAATCATGGTCtttttttt	48
19	ttttttttGGGTCATTGCAGGCGCGTGTCCAGCATCAGCGtttttttt	48
20	GGTAATGGCCGGGCGCGGTTGCGGTGCCATCC	32
21	ACGCGTGCCGTCCGTGAGCCTCCTCATACGAG	32
22	TTTTCACGCGGGTACCGAGCTCGATGAAATTG	32
23	ttttttttCTGCGGCCAGAATGCGTGTGCACTCTGTGGTGtttttttt	48
24	ttttttttTTACACTGGTGTGTTCTCGTCATAAACATCCCtttttttt	48
25	ttttttttCTTTCAGAGGTGGAGCGACGGCCAGTGCCAAGtttttttt	48
26	ttttttttTGCAACTAAAGTACGGCAACATGTTTTAAATAtttttttt	48
27	ttttttttTGTTGGGAAGGGCGATATTCAGGCTGCGCAACtttttttt	48
28	ttttttttTTAGCTATATTTTCATATGGTCAATAACCTGTtttttttt	48
29	ttttttttTCGTAACCGTGCATCTGGTGTAGATGGGCGCAtttttttt	48
30	ttttttttATAAAGCCTCAGAGCATTAGCAAAATTAAGCAtttttttt	48
31	ttttttttATAATTCGCGTCTGGCAGGAACGCCATCAAAAtttttttt	48
32	ttttttttTATTTTAAATGCAATGTTTTAGAACCCTCATAtttttttt	48
33	ttttttttTGATAATCAGAAAAGCTCATATGTACCCCGGTtttttttt	48
34	ttttttttCCGGAGAGGGTAGCTAAGCTGATAAATTAATGtttttttt	48
35	ttttttttAAGCGAACCAGACCGGTTTAATTCGAGCTTCAtttttttt	48
36	ttttttttCGATAGTTGCGCCGACTTAAACAGCTTGATACtttttttt	48
37	ttttttttTCAGAAAACGAGAATGAAATGCTTTAAACAGTtttttttt	48
38	ttttttttAGACAGCATCGGAACGCACCCTCAGCAGCGAAtttttttt	48
39	ttttttttAAACCAAAATAGCGAGTACCAGACGACGATAAtttttttt	48
40	ttttttttCTAAAACGAAAGAGGCCTACGAAGGCACCAACtttttttt	48
41	ttttttttTTATTACAGGTAGAAAAACTAACGGAACAACAtttttttt	48
42	ttttttttAAATCCGCGACCTGCTCTGATAAATTGTGTCGtttttttt	48
43	ttttttttAAATTGGGCTTGAGATCACCAGAACGAGTAGTtttttttt	48
44	ttttttttTAGGCTGGCTGACCTTGTACAGACCAGGCGCAtttttttt	48
45	ttttttttGAATAGAAAGGAACAAAGTTTCAGCGGAGTGAtttttttt	48
46	ttttttttGCAAAGACACCACGGAAACATATAAAAGAAACtttttttt	48
47	ttttttttACAACGCCTGTAGCATGTCACCAGTACAAACTtttttttt	48
48	ttttttttGACGGAAATTATTCATAGGGAAGGTAAATATTtttttttt	48
49	ttttttttGGAGGTTTAGTACCGCTGTATCACCGTACTCAtttttttt	48
50	ttttttttAATGAAACCATCGATAGGCCGGAAACGTCACCtttttttt	48
51	ttttttttAACATGAAAGTATTAAGAACCTATTATTCTGAtttttttt	48
52	ttttttttGCCATCTTTTCATAATCCCCTTATTAGCGTTTtttttttt	48
53	ttttttttTTCCAGTAAGCGTCATGTCTCTGAATTTACCGtttttttt	48
54	ttttttttAACCACCACCAGAGCCTCAGAGCCGCCACCAGtttttttt	48
55	ttttttttAACAAAGTTACCAGAAAGTAAGCAGATAGCCGtttttttt	48
56	ttttttttCAATAGTGAATTTATCAGACGCTGAGAAGAGTtttttttt	48
57	ttttttttTCAGAGGGTAATTGAGAACACCCTGAACAAAGtttttttt	48
58	ttttttttGCGAGAAAACTTTTTCTCGCAAGACAAAGAACtttttttt	48
59	ttttttttTATTATTTATCCCAATACAAAATAAACAGCCAtttttttt	48
60	ttttttttTAATTACTAGAAAAAGATAAACACCGGAATCAtttttttt	48
61	ttttttttCGACTTGCGGGAGGTTGTTTTAGCGAACCTCCtttttttt	48
62	ttttttttGTAATTTAGGCAGAGGTTAACAACGCCAACATtttttttt	48
63	ttttttttAAGTACCGCACTCATCGAACGGGTATTAAACCtttttttt	48
64	ttttttttCGCCTGTTTATCAACACAGCTAATGCAGAACGtttttttt	48
65	AACGGTACTGAGGCCACCGAGTAAAATAACAT	32
66	ACAGGAGGCGCAAATTAACTGAGCTTACCCGT	32
67	GTGAGTGAACAAACATCAAGAAAAAAAATCGC	32
68	ttttttttATTACCTTTTTTAATGTAACAATTTCATTTGAtttttttt	48
69	ttttttttGTGTTTTTATAATCAGGCCAGAATCCTGAGAAtttttttt	48
70	CACTTGCCGGTAATATCCAGAACATGACGCTC	32
71	TGTAGCAATTGCAACAGGAAGATTTGCGTAAA	32
72	GCAGAGGCGATGAATATACAGTAAATTATTTG	32
73	ttttttttGATTCGCCTGATTGCTGGGAGAAACAATAACGtttttttt	48
74	ttttttttAACTATCGGCCTTGCTTGAGTAGAAGAACTCAtttttttt	48
75	AATCGTCTGTCACACGACCAGTAAGAATACGT	32
76	ACGCTCATGCCAACAGAGATCATATATCATAG	32
77	CACGTAAAGATGGCAATTCATCAACGGAACAA	32
78	ttttttttATAATGGAAGGGTTAGTGGATTATACTTCTGAtttttttt	48
79	ttttttttATTGGCAGATTCACCAGAAATGGATTATTTACtttttttt	48
80	GGCACAGACGCGAACTGATAGCCCGGTGAGGC	32
81	AACCCTTCAAAATACCGAAGATTTTTGAGCGA	32
82	AGAAACCAACAAACAATTCGACAATAATAGAT	32
83	ttttttttATTTTAAAAGTTTGAGTGCCCGAACGTTATTAtttttttt	48
84	ttttttttCTATTAGTCTTTAATGCAATATTTTTGAATGGtttttttt	48
85	GGTCAGTAGCCAGCAGCAAATGAAAAATCTAACTAAATCT	40
86	ACCACCAGCTTGCTGAACCTCAAATATCAAACCACTACTT	40
87	TAGAGCCGAATATCTGGTCAGTTGGCAAATCAAACGCAAA	40
88	ttttttttTTATCTAAAATATCTTAAGGAATTGAGGAAGGtttttttt	48
89	ttttttttCAGTGCCACGCTGAGATTAACACCGCCTGCAAtttttttt	48

## Sheet: 32-Mer Staples
Staple Number	Staple Sequence	Staple Length
1	/5AmMC6/GTCGAAGAAGATCTACAAAGGCTAAACGGGCG	32
2	/5AmMC6/AGCGGCTCGAGTCTGGAGCAAACATGCACATT	32
3	/5AmMC6/GCAGTGACGTAATCGTAAAACTAGCAGTAGTA	32
4	/5AmMC6/CCCTATTCGTAATCTTGACAAGAACATTATGC	32
5	/5AmMC6/TTCCCTAACAAATCAACGTAACAAACGTACGA	32
6	/5AmMC6/TGCGGTTGAATAAGGCTTGCCCTGTACATCGA	32
7	/5AmMC6/ACAAATTTCATTGACAGGAGGTTGCTGAGAGC	32
8	/5AmMC6/GACTTCCTTGGCCTTGATATTCACGGTCCTCA	32
9	/5AmMC6/GCGGGGTTATTAAAGCCAGAATGGTTAGGATT	32
10	/5AmMC6/GAGTGTATGTCCTGAACAAGAAAACAGCCACC	32
11	/5AmMC6/CATACTAAATTTACGAGCATGTAGTGGGGAGA	32
12	/5AmMC6/GGATCGGTGGCTGTCTTTCCTTATTCACGGGC	32

## Sheet: 40-Mer Staples
Staple Number	Staple Sequence	Staple Length
1	/5AmMC6/ATAACGGCGTCCATCACCGATTAAAGGGATTTTAGACAGG	40
2	/5AmMC6/TGATAGAGATGATGAAATAACCTTGCTTCTGTAAATCTAA	40
3	/5AmMC6/ACGCAGAGATTACATTGAAACAGTACATAAATCAATATAT	40
4	/5AmMC6/GTGCGGGCGTTAACGGCATCAGATGCCGGGTTCTGCGGCT	40
5	/5AmMC6/CATACATCCCAGCGGTGCCGGTGCCCCCTGCACTGCCAGC	40
6	/5AmMC6/AGAGTCCCTCCAGCGCAGTGTCACTGCGCGCCGCGGGCCG	40

## Sheet: 48-Mer Staples
Staple Number	Staple Sequence	Staple Length
1	/5AmMC6/TCAGGAAGTCAATCCGGTAAAGGTTTCTTTGCAGCAAATCTATATGAT	48
2	/5AmMC6/ATTGGGACGGGCTTCGCTGTTTCACTGTTGCCACCTGCAGTACGGTTC	48
3	/5AmMC6/TCTCGTCGAGGATCCCGTCATACCGGGGGTTTTCAGACGACAGGTCTA	48
4	/5AmMC6/GGAGGTAGTGGTCAGCCAGCTTACGGCTGGAGTTTCGCACTTATACTC	48
5	/5AmMC6/TACTTCGGAGCGTGTAATAAAACCGTCGGTGGTATGAGCCCTGGCCAA	48
6	/5AmMC6/CATTATTAGCTAACTCTCACAATTCCACACAACACAGTTGTTAGCTCA	48
7	/5AmMC6/GGAGCCAGGATTGCCGGCACATCCTCATAACGTGCTGGTCCACTAGCG	48
8	/5AmMC6/CAGGCTGTTCGTATTGTTGCGTCTCGTCGCTGCCAACGGCTGCAATCC	48
9	/5AmMC6/TCCCCACGACCAGTGAAATGAATCGGCCAACGATGAGTGAGCGCCGCA	48
10	/5AmMC6/ATGTGGGGAAATTTCTGTAAAAAAAGCCGCACACGATGCTTCGTTTTT	48
11	/5AmMC6/CTCGTGTCCGGTGGTTGATGGTTGTGTACATCCCGTTTTTCGCGAAGA	48
12	/5AmMC6/ACAACAGAAATCAAAACTGGTTTGCCCCAGCATTCTTTTCCTATCATT	48
13	/5AmMC6/TCGAGACGTCAGGTCAAAATCACCATCAATATGTAAAGATGGTGAGGG	48
14	/5AmMC6/AATTGCTCAGAGAATCTTAAATTGTAAACGTTTAAAATTCCGCACCTA	48
15	/5AmMC6/ATCCGTCACATGTCAACCCAAAAACAGGAAGATCATTTTTAATAGTAT	48
16	/5AmMC6/CTATCACGTCAAAAGGAGAAGCCTTTATTTCAGTACCAAACGACGCGC	48
17	/5AmMC6/CTGAACCTGCATTAAAGTGAGCGAGTAACAACCTCCGTGGGTATGAAC	48
18	/5AmMC6/CGTGCAGATAACCAATCTTCCTGTAGCCAGCTTGGGATAGTAGCAGAT	48
19	/5AmMC6/CACATAGTAACATTATCATCCAATAAATCATAAAAGGTGGATACCCCA	48
20	/5AmMC6/TTCTTTGTGAACAAACTCAGGAAGATCGCACTTTCCGGCAGAAGAAAG	48
21	/5AmMC6/CAGATCAGGTCACGTTGCCAGTTTGAGGGGACCAAAGCGCTAAGGTAC	48
22	/5AmMC6/TTCCATGACATCAATTGATTTAGTTTGACCATTCCATATACCTATCAC	48
23	/5AmMC6/CGGTGTCGCCGCTTCTGCGAAAGGGGGATGTGATTAAGTTCGCTGACC	48
24	/5AmMC6/TCAGTTGACATTCGCCCGGTGCGGGCCTCTTCCACGACGTTCGCACGT	48
25	/5AmMC6/AGGAATAGATGTGTAGGATATTCAACCGTTCTTTTTTGAGATTACGGG	48
26	/5AmMC6/GTAGGCAGGGCTTTGTAATATCGGAGACAGTCTTGCCTGACTCTTTAA	48
27	/5AmMC6/CTAAAACAAAATCAGCTTGTATAAGCAAATATGATGAACGATTGAACC	48
28	/5AmMC6/TATGGTATAATCGGTTACGCAAGGATAAAAATCCTGAGTACACGATTT	48
29	/5AmMC6/CCGACTCGAATGGATTCCGTCACTTTTGCGGGGTGAGAAATCTTCTAG	48
30	/5AmMC6/TCATAGCGGACCGTAATTCATCAACATTAAATTTTTTGTTGGCGATCT	48
31	/5AmMC6/GTACGTGTCGAGCTGACAGGCAAGGCAAAGAATAAAGCTAGCTGCTCG	48
32	/5AmMC6/CCATCAAGAGTCAGCTCCAGCAGTAGCATTAAGACCCTGTAACAGGCC	48
33	/5AmMC6/TAGGTTTAAAACCAGGGACGACAGTATCGGCCGGCGGATTCGGGGAAG	48
34	/5AmMC6/TTCCCTTGAGTTTCATTAGATACATTTCGCAATTGGGGCGCGAAGAGA	48
35	/5AmMC6/GAGGGTCCTCTAGGCGCTGCAGCGAACGAGTACTACTAATCCCCAGGT	48
36	/5AmMC6/ATAGATGATTCCCAGTGCTATTACGCCAGCTGGGTGCCGGCGGTGCGC	48
37	/5AmMC6/TCCGGGGGCCGGATATTGACCAACTTTGAAAGGAACGAGGCTACTGGG	48
38	/5AmMC6/CTCCTATTAGCTGCTCCCTTATGCGATTTTAAATTATACCGTCCCGAA	48
39	/5AmMC6/TTCCAAGGACGAGAAAGGTTTAATTTCAACTTCTACGTTACACACTCA	48
40	/5AmMC6/GTTGCGCTCGCAGACGAAACAAAGTACAACGGACACTCATTTAGACAA	48
41	/5AmMC6/CGATGTCTAGTCAGGATCAACTAATGCAGATAAAAGGAATGACGTCCA	48
42	/5AmMC6/CGTATAGCATAAAACGGATTCATCAGTTGAGATATCATAAAAAATGTT	48
43	/5AmMC6/TTTACGCTCTTTGACCTTTCCATTAAACGGGTCAGAGGCTTGCCCAGT	48
44	/5AmMC6/CTTGTACTTACGAGGCGTAATAGTAAAATGTTAGCGTCCATCCTAATA	48
45	/5AmMC6/GACATGCCCCCTCGTTAGGCTTTTGCAAAAGATCATTGAAGTTGAATG	48
46	/5AmMC6/TGACAATTTTGAGGACCAGGGAGTTAAAGGCCGCCCACGCGCACAGAA	48
47	/5AmMC6/CTCAACTCATACTGCGCTATTATAGTCAGAAGTGCATCAAGTTCTCTC	48
48	/5AmMC6/GAACGCTGTCCCCCTCACCATAAATCAAAAATACTTCAAACGTCCCTG	48
49	/5AmMC6/CGCACTTCCTTAGCCGAGGACAGATGAACGGTCATCAAGAACGACGTG	48
50	/5AmMC6/TTGAGGCATAAGGCTCGAACTGGGAACCGAACTCATTACCTAGCGTTG	48
51	/5AmMC6/AGGGGAGGAGAAAAATTAATCATTGTGAATTAATTCAGTGACAGCTAA	48
52	/5AmMC6/ATCTCCAAACACTAAAAGATTTGTATCATCGCCCATGTTATCCAGCTC	48
53	/5AmMC6/GGGAACCCTTACGCCACATAATACCAAGCGCGGTCAATCACACAAACC	48
54	/5AmMC6/TCTGCTTCAGCAACACTTTAGGAATACCACATCGTTGGGAAGATATAG	48
55	/5AmMC6/TAGCGGCAAACGGCTAAAAATACGTAATGCCAAAAAGAATCATTTAGG	48
56	/5AmMC6/CATGCTCATTTTGGATTAGACTCATGAGGAAGCCCAGCGAACGGGCGA	48
57	/5AmMC6/AAGTCATTATAAATATAGTTTTGCCAGAGGGGATAGTAAGGTATCGGT	48
58	/5AmMC6/GGTGTGAACAACCATCGCTTTTGCGGGATCGTAGGGTAGCTGGGTTCG	48
59	/5AmMC6/AACAGGACGTCCGGATCAAAGGCTGAGGCTTGTAAAGACTAAATATGT	48
60	/5AmMC6/GCCTAGACCCCGAAAGCAGGTCTTTACCCTGAGAATCGTCATCCGTGG	48
61	/5AmMC6/CAGGATGAAGGCAGGTCCTCAGAACCGCCACCAGAGCCACTAACGCGG	48
62	/5AmMC6/ATGGCATCAAACAAATTAATAAGTTTTAACGGTTGAGTAAGCTCCACT	48
63	/5AmMC6/ACACGAACAAAGCGCAACATGGCTTTTGATGACCCCCTGCGTGAATTC	48
64	/5AmMC6/TGTAGGACCACCGGAAAGCGCGTTTTCATCGGTAGCGACAATTAATAC	48
65	/5AmMC6/TACTCTTCCAGTGCCCTTAGCGGGGTTTTGCTCGGATAAGCGACGGAT	48
66	/5AmMC6/GGATTATTCTATTTCGGAGGCTGAGACTCCTCTATAGCCCTTTTTCAC	48
67	/5AmMC6/CAGAAAAGGAATCAAGAAAATCACCAGTAGCACCGTCACCGTTACGAC	48
68	/5AmMC6/TTACTCGGTGCCGTCGCCCTCAGAGCCACCACAGGGATAGACTCAGGG	48
69	/5AmMC6/GGGCGCCAGGAATAGGCACCCTCAGAACCGCCCGTAACACATCGACCA	48
70	/5AmMC6/CTCACCAGGACTTGAGAGACAAAAGGGCGACAACAATCAATGACCGAA	48
71	/5AmMC6/GGTGTCACCAAGCCCATCTAAAGTTTTGTCGTGTTAGTAACTGGCTTG	48
72	/5AmMC6/TTCCAAGTTGAGTTTCTCCACAGACAGCCCTCCTAAACAACTTTACCT	48
73	/5AmMC6/AGTAAGTACCGGAACCCTCAGAGCCACCACCCGCCGCCAGTCTCGTCA	48
74	/5AmMC6/AGTGGCCCCTCGTGCCGGTCAAGAGCCGCCACCAGACGATACATCATC	48
75	/5AmMC6/TTCAAGTTAGTTAATGTACAGGAGTGTACTGGAAATCCTCGTCAGTAT	48
76	/5AmMC6/CTCAGTGGGTAATCAGCATTTTCGGTCATAGCCAAAATCAGCACTGTG	48
77	/5AmMC6/GTCAGTTCTAGCCAGGCAGTACGTCAGACTGTCCGCCTCCTGTGTACC	48
78	/5AmMC6/GGGCATGTGATATAAGAAGAGAAGGATTAGGAGTATAAACGTCCCCCA	48
79	/5AmMC6/GCAGAGAGAATTATCACCATTACCATTAGCAAGCAGCACCCAACTCTA	48
80	/5AmMC6/GAATGATCGAATTTTCCCTCATTAGAGCCAGCTTTGCCTTTGTCTACC	48
81	/5AmMC6/CAAGGTCTCCATGTACACCCTCAGAACCGCCAAGAGGGTTTATTTTCC	48
82	/5AmMC6/GGCCTCATATTTTGTCTTCAACCGATTGAGGGTAAAGGTGGGGGCCCA	48
83	/5AmMC6/AGTGGAATTTTCAGACCTTTCACCAGCGCCAACCATTTGGCTTACTGT	48
84	/5AmMC6/TTACGAGTGGATTTTGATAGTTAGCGTAACGAATAGGAACCTTCTAGG	48
85	/5AmMC6/AGTCATCAATAATATCTCTGTCCAGACGACGAATAAGAGATCTGCCGG	48
86	/5AmMC6/GCCAGGTAAAACCAATAGGAATCATTACCGCGAGCAAATCCTGAATAG	48
87	/5AmMC6/ATTAATGGCATTCCAAGAGAACAAGCAAGCCGTCTAAGAAGCACGAGG	48
88	/5AmMC6/AACGTTATATATAAAGCAACAGTAGGGCTTAATGCGTTATAATCGACA	48
89	/5AmMC6/TAACCAGAAGATATAGTGCACCCAGCTACAATATCTTACCGTTTCCTC	48
90	/5AmMC6/TTACAGTCCGCGAGGCTTGAAGCCTTAAATCAGCCTAATTAAGCAGCC	48
91	/5AmMC6/GCGCTCAAACAAATTCCGACCGTGTGATAAATATTTCATCACTAGCCG	48
92	/5AmMC6/AAGGGAGTAACGCTAAAAAATGAAAATAGCAGGAGAATAACTACGACC	48
93	/5AmMC6/AAGGGAGATGCCAGTTCCAAATAAGAAACGATACGGGAGATCATACGA	48
94	/5AmMC6/GTACCTTTTTCTGACCATAACTATATGTAAATGAGACTACGCTAAAGG	48
95	/5AmMC6/GATTCTGGCATAAAAAGAGTTAAGCCCAATAAAAACAATGGCAACACG	48
96	/5AmMC6/GAACAATTATTAACTGCGCTAATATCAGAGAGAGCCCTTTATGGGGAT	48
97	/5AmMC6/ACTCCAGGAGCCAGTACAATAAACAACATGTTATAGATAAGTTGGGAC	48
98	/5AmMC6/TCTTCAGTAAATAGCACCCAAGGTAAAGTAATCCATCCTAATGCGGTC	48
99	/5AmMC6/TAGAAATCTCCGGTATTTTTTATTTTCATCGTCAATAATCTGGCGCTA	48
100	/5AmMC6/CGGCGCTAGTATCATATTGAGAATCGCCATATCATTTTCGCGTGACAG	48
101	/5AmMC6/TGGAGAGAATACCTGATTTATAAGCCAACGCTTACCGACAACAAGACC	48
102	/5AmMC6/TACCCCGGTTTCCAGAAGATTAGTTGCTATTTAAGGCTTAAGGGTCCG	48
103	/5AmMC6/GTATGGTATTTAGTTAAAGGCGTTAAATAAGACCTGTTTACTATCAAC	48
104	/5AmMC6/GTATAAACATGACAGACCTTTGTTTGAAATACTTACCAGTTTGACACG	48
105	/5AmMC6/GATTGACTCGCATTAGTTTTTGTTTAACGTCACGAGCGTCGCTAACTT	48
106	/5AmMC6/GCTCGAAAAGGTCTGAGCTGATGCAAATCCAAAAATATATCAATCATG	48
107	/5AmMC6/ACTTGTCTTTAGCAAGTAAGAGGTTGGGTTATTAAATTTATTTCCCAT	48
108	/5AmMC6/ATAGATTTCTTACCGAATAACCCACAAGAATTCAGGGAAGACGGGTTC	48
109	/5AmMC6/TAGCTCCCAGCATCACCAGAAGATAAAACAGATAAAACATCAAGTTTT	48
110	/5AmMC6/ACACGTTGCCTCAATCTCAATAGATAATACATAGAAGTATGTATTACC	48
111	/5AmMC6/AGTCCCGGACAGTTGATAGGAGCACTAACAACCTCGTATTCTCTAGTT	48
112	/5AmMC6/ATGGGCAGCGCCATTATGACCTGAAAGCGTAATAAAAGGGCGGTAGTA	48
113	/5AmMC6/GGTTGCTCTAGACTTTCCAGAAGGAGCGGAATTTCCTGATTCATAGAG	48
114	/5AmMC6/CGAACGACAAATCCTTTAACATTATCATTTTGTATAATCCTCTGACAC	48
115	/5AmMC6/GTCTTAGTACATTCTGGGAAATACCTACATTTATATTACCTCGCGGTG	48
116	/5AmMC6/GGCAGCATTATCAGATACAGAAATAAAGAAATTTCAGGTTGAAGTAGA	48
117	/5AmMC6/ATTTCACGTGATTGTTAACCTACCATATCAAACAGTACCTCGCTCGAC	48
118	/5AmMC6/CAGCCCTGGCCAGCCATACTTCTTTGATTAGTAAGAGTCTTAAACATG	48
119	/5AmMC6/AGATTGCATAACGTCAGAATTATTCATTTCAAAAAAGAAGTGTCGCGA	48
120	/5AmMC6/CCCTGACATTTACATCTTGAATACCAAGTTACCAAAATTACTCCCGGG	48

## Sheet: 64-Mer Staples
Staple Number	Staple Sequence	Staple Length
1	/5AmMC6/GAATTCGGACAGTTGAAGAGCTTAATTGCTGAATATAATGCTGTAGCTTGTCTGGAGATATGCA	64
2	/5AmMC6/TCCTGGAAGGGTAACGATCGGCGAAACGTACAGCGCCGCGGATGGCTTTTCCCAATGCATGGCA	64
3	/5AmMC6/TCAGAAAATGTAAAACCGCCACGGGAACGGATAACCTCACCGGAAACACCAGGGTTAAGGAAGC	64
4	/5AmMC6/TAAATGTCATAACCGACGGTTTATCAGCTTGCTTTCGAGGTGAATTTCAATGACAAGCTCCCGG	64
5	/5AmMC6/CTGAGGATAAAGATTAACCTTTAATTGCTCCTTTTGATTTAATTGTATTATATTCGTGCTGCAT	64
6	/5AmMC6/ATCTCTCCTATCGCGTAAGCAAACTCCAACAGGTCAGGATTAGAGAGTAGAGGAAGCTAACAAG	64
7	/5AmMC6/AGAACGTGTAGAAAATGCAAACGTAGAAAATACATACATAAAGGTGGCATAAGTTTGACTATCA	64
8	/5AmMC6/TACTTTTTATGAATTTTTGAAAATCTCCAAAAAAAAGGCAGTATGTTATCATATGGTACCCGAG	64
9	/5AmMC6/CCATGAGACTTTCAACCTAAAGGAATTGCGAATAATAATTTTTTCACGTCTGTATGCTACTGCT	64
10	/5AmMC6/AGATCATTCTTTTTAAAATCCTTGAAAACATAGCGATAGCTTAGATTAAAAATCATGTCAGGAC	64
11	/5AmMC6/GAGTCGCCAAATAGCACCCAAAAGAACTGGCATGATTTTTTCCCTTAGCCTCCGGCCCTCATTG	64
12	/5AmMC6/TCCTCTCTTTAAGAAAGGAAACCGAGGAAACGCAATAATAACGGAATAATAGCTATCCTCCTTG	64

## Sheet: Ultramers
Staple Number	Staple Sequence	Staple Length
1	ttATCATATAGCCCGCACCGCCCGTTCGTCTCGAGAACCGTAGATGTATGAATGTGCAGAGCAATTTAGACCTGGGGACTCTTACTACTGTGACGGATtt	100
2	ttGAGTATAACTTCCTGACCCTCACCCGTGATAGTTGGCCAGGTCCCAATTAGGTGCGAGGTTCAGTGAGCTAACGACGAGAATACTATTTCTGCACGtt	100
3	ttCGCTAGTGCTACCTCCGCGCGTCGACTATGTGGGATTGCACCGAAGTAGTTCATACACAAAGAATGCGGCGCTAATAATGATCTGCTACTGATCTGtt	100
4	ttAAAAACGACTGGCTCCTGGGGTATTCATGGAATCTTCGCGACAGCCTGCTTTCTTCCGACACCGAATGATAGCGTGGGGAGTACCTTATCAACTGAtt	100
5	ttCCCTGATACCCCACATGTGATAGGCCGAATTCAAACCGAGGACACGAGGGTCAGCGTTCCAGGATATTGCAATCTGTTGTACGTGCGATTTTCTGAtt	100
6	ttCCCGTAATTCTTCGACGCATAATGCCCCCGGATTAAAGAGGAGCCGCTTCGTACGTAATAGGAGGGTTCAATGTCACTGCTCGATGTACCTTGGAAtt	100
7	ttAAATCGTGCTATTCCTCCCAGTAGAGCGCAACCTAGAAGACTGCCTACTTCGGGACAGACATCGAGATCGCCTGTTTTAGTGAGTGTGGCTATACGtt	100
8	ttCGAGCAGCATACCATATTGTCTAAAGCGTAAAGGCCTGTTCGAGTCGGTGGACGTCAGTACAAGCTTCCCCGCGCTATGAAACATTTTGGCATGTCtt	100
9	ttTCTCTTCGACACGTACACTGGGCAAATTGTCAACCTGGGGCTTGATGGTATTAGGAGAGTTGAGGCGCACCGTAAACCTACATTCAACCAGCGTTCtt	100
10	ttTGCATATCCAAGGGAATTCTGTGCGACATTTATGCCATGCGGACCCTCGAGAGAACATCCTCAGGCTTCCTTTCATCTATCAGGGACGGGAGAGATtt	100
11	ttCACGTCGTGAATAGGGGCTCTCAGTCATCCTGCAACGCTATTAGGGAATGAGGACCGATGCCATTTAGCTGTCAACCGCAAATCCTAAGTTCGTGTtt	100
12	ttGAGCTGGAGAAGTGCGCCGCGTTAGTCCTACAGGTTTGTGTGCCTCAAAGTGGAGCGAAGAGTACTATATCTCCTCCCCTGAATTCACAATAATCCtt	100
13	ttCCTAAATGTTGGAGATGTATTAATCTTTTCTGTCGCCCGTGGGTTCCCATCCGTCGCCGAGTAAACCGATACGAAGCAGAGTGAAAAATGGCGCCCtt	100
14	ttCGAACCCATGCCGCTAGTCGTAACCTGGTGAGACATATTTTGAGCATGCCCTGAGTGTGACACCCCACGGATAATGACTTTGGTCGATACTTGGAAtt	100
15	ttCCGGGAGCTTCACACCTTCGGTCACACGTTCTATGCAGCAGTCCTGTTCAAGCCAGAAAAAGTACTTGTTAGGTCTAGGCAGGTAAAGTCTCATGGtt	100
16	ttTGACGAGAAAATTTGTGGTGGCTGTGATGACTGATGATGTAGGAAGTCTCTCCCCATACCTGGCATACTGACAACCCCGCGCCCGTGACCATTAATtt	100
17	ttCACAGTGCTACTTACTCCGGCAGAATAACGTTGGTACACAGGGCCACTCTATTCAGTCTGGTTATGGGGGACAACTTGAACCTCGTGCGACTGTAAtt	100
18	ttTAGAGTTGCCACTGAGTGTCGATTTTGAGCGCGGTAGACAGAACTGACGAGGAAACACTCCCTTGGAAAATAACATGCCCGGCTGCTTTCTCCCTTtt	100
19	ttTGGGCCCCCTCTCTGCCGGCTAGTAAAGGTACACAGTAAGGATCATTCGGTCGTAGCCAGAATCCCTAGAAGAGACCTTGTCGTATGAAATTGTTCtt	100
20	ttTGATAGTCATGAGGCCCCTTTAGCAATGATCTCTCGGGTAATTCCACTCGTGTTGCGGCGACTCAGCAGTAGACTCGTAAATCCCCATAGAGAGGAtt	100
21	ttGTCCCAACATACACTCAGATTTAGGGGAGCTAGACCGCATTTAGTATGAAGTAGTGCAACGTGTTAGCGCCAACCGATCCTTTGCGTTCCGGGACTtt	100
22	ttCTGTCACGCCTGGAGTAAAACTTGCTGCCCATGGTCTTGTACTGAAGAGGTAATACGAGCAACCCGGACCCTGATTTCTAAACTAGAGGTCGTTCGtt	100
23	ttGTTGATAGTAGCGCCGTACTACCGACTAAGACCGTGTCAATCTCTCCACTCTATGAATGCTGCCAAGTTAGCCCGGGGTAGTGTCAGACGTGAAATtt	100
24	ttCATGATTGTACCATACCACCGCGACAGGGCTGATGGGAAAGTTTATACTCTACTTCTGCAATCTGAACCCGTAGTCAATCGTCGAGCGTGTCAGGGtt	100
25	ttGTCCTGACTTTCGAGCCATGTTTAGCCGTTATCAATGAGGAGACAAGTTCGCGACACTCTATCACAAGGAGGAAATCTATCCCGGGAGCTCTGCGTtt	100
	The below strands were included in the staple mixture but do not take part in folding.
26	ttCTCGAATGTGACAAGGGGCTGCTTCCGATCAAGGACAAACCGGTCGTATGATGATGCAATTACACCGTGTAACCCGTTCTACCTTGAGTGCGATCTtt	100
27	ttTCACGCCCCTCATTCCAAGTCCAGTGTAGTGACGTATGTGATTCTGCAGGATTCGCCAGGTCTTAGGATACCGCTAGAAAAGGCACGTCAGAATTGtt	100
28	ttCTGGGCCTGTCTGTCTACATGCTCATGCCTATGATGCAGCCTACTACCAACAGATAATCTCCTGGGCCAATAAGCGAAGATAGTAAGGTGGTGCGTtt	100
29	ttAGCTAGAAATGCATATATGGCAACGTCATGGGCTATCATTCGCGTACCAAAAGATTCTGCACGTGTCACCGCTGCTGAGGGCCAGGTCCATTCTTGtt	100
30	ttTCCGGGAGCAGTATGACATCAGTTGGAACCATTACGACGAAACCCTTCTGAGGCTAAGCGATACCGTTGCGTATGATCTCAGTCAATGTGGCTCCTtt	100
31	ttGACACAGTTAACATAAACACAGGGTGGGCCATACGGTGGTCGGGGCAGTCTCGTGTCCGCTTTCTCTCGCAGCACTAAAATTATATCTTCTGGCAAtt	100
32	ttAATCATAAGCCGTGCAGTGGGGGAGCATATCGATCTCAGCCTCTTGCGTGGACGTGCGAGTCTAAAGCATCTAACCAATCATCAAGTTCTCGTGTCtt	100
33	ttCGTGAGTGAGAAGCTGCATAACAACCCCAAGCGTGTCGTTTGTATGGATGCCCCTGACCACATCGTTAACATGCCCTGAAGCGTTATATGTCTAGGtt	100
34	ttGTTGAGTGCCACCGCAAAATGACGACAAAGAACGATCATGGCCGTGCTCCTTTTCTAAACCAATACTTGCGATGTAGGGTGCTGCTGTTGGATCCCtt	100
35	ttTGCTTGCAACACGTCGATTGGATCATCTTCCCATGCGCGAGGATGTAAGTACAGGTGATACTGCATAGCGGCCATGCGACCCCCAGAGTATTTTAAtt	100
36	ttTTGCCCACGCTACACACACACTTTTAAGATGGTTCTCGTACATCGCCGACACTGGTATGATGGTACTGGAGGACGAACACTGCGAACTGTTTGGGAtt	100
