# Supplementary material for: Reusing excess staple oligonucleotides for economical production of DNA origami
Source: Nucleic Acids Res. 2025 Jun 18;53(11):gkaf527. doi: 10.1093/nar/gkaf527 (PMC12203790; doi:10.1093/nar/gkaf527)
Supplement: gkaf527_Supplemental_Files [file gkaf527_supplemental_files.zip › all_slat_staples.xlsx]

## Sheet: Core Staples
Staple Number	Staple Sequence	Staple Length
1	ACCATCACCCAAACTATTAAAGAACGTGGAGAGAGAGTTGCA	42
2	GCAAGCGGTCCACGGTTTTTCTTTTCACCATAAAGCCTGGGG	42
3	TGCCTAATGAGTGGTGTGAAATTGTTATCCCTGCGGCCAGAA	42
4	TGCGGCGGGCCGTTGCCCCCTGCATCAGACGCGCGGTTGCGG	42
5	TATGAGCCGGGTCGCTGGAGGTGTCCAGCACGTCGCTGGCAG	42
6	CCTCCGGCCAGAGAGGGTAAAGTTAAACGAGGTGAAGGGATA	42
7	GCTCTCACGGAAAGAAACGTACAGCGCCATCCAGCTGGCGAA	42
8	AGGGGGATGTGCTCCATTCAGGCTGCGCAAGGGATAGGTCAC	42
9	GTTGGTGTAGATGGTGAGCGAGTAACAACCTATAAGCAAATA	42
10	TTTAAATTGTAAACATGTCAATCATATGTAAATCACCATCAA	42
11	TATGATATTCAACAATGCCTGAGTAATGTGAAGAATTAGCAA	42
12	AATTAAGCAATAAGGCATCAATTCTACTAACTAAAGTACGGT	42
13	GTCTGGAAGTTTCTGGCTTAGAGCTTAATTCATCAAAAAGAT	42
14	TAAGAGGAAGCCCCCATAAATCAAAAATCACAAAATAGCGAG	42
15	AGGCTTTTGCAAAACGAGGCATAGTAAGAGGCTCATTATACC	42
16	AGTCAGGACGTTGGAGATGGTTTAATTTCAAGACCAGGCGCA	42
17	TAGGCTGGCTGACGGTCAATCATAAGGGAAGCAAAAGAATAC	42
18	ACTAAAACACTCACCATTAAACGGGTAAAAATAACCGATATA	42
19	TTCGGTCGCTGAGTTCTTAAACAGCTTGATCAACTTTCAACA	42
20	GTTTCAGCGGAGTAAGTTTTGTCGTCTTTCGAACCGCCACCC	42
21	TCAGAGCCACCACTAGGTGTATCACCGTACGCCCCCTGCCTA	42
22	TTTCGGAACCTATGGTAATAAGTTTTAACGGCATTGACAGGA	42
23	GGTTGAGGCAGGTCACCCTCAGAGCCACCATTGCCTTTAGCG	42
24	TCAGACTGTAGCGAAACGTCACCAATGAAAAAAGGGCGACAT	42
25	TCAACCGATTGAGATAAGTTTATTTTGTCATACCAGAAGGAA	42
26	ACCGAGGAAACGCGCAATAGCTATCTTACCGAGAATAACATA	42
27	AAAACAGGGAAGCTCCAAATAAGAAACGATACTTGCGGGAGG	42
28	TTTTGAAGCCTTACAGATATAGAAGGCTTATTACGAGCATGT	42
29	AGAAACCAATCAAGCGCCTGTTTATCAACAAATTGAGAATCG	42
30	CCATATTTAACAATATCATATGCGTTATACCAAAGAACGCGA	42
31	GAAAACTTTTTCACCGGCTTAGGTTGGGTTAGTGAATAACCTTGCT	46
32	AACAAGAGTCCATCAAGTTTTTTGGCCGTAAAG	33
33	CACTAAATCGGAAGATAGGGTTGAGTGTTGCGAAAATCCTGT	42
34	TTGATGGTGGTTAACGCGCGGGGAGAGGCGCGTTGCGCTCAC	42
35	TGCCCGCTTTCCTACCGAGCTCGAATTCGGGTTTCTGCCAGC	42
36	ACGCGTGCCTGTACGGCATCAGATGCCGGGTAATGGGTAAAG	42
37	GTTTCTTTGCTCGCAGCACCGTCGGTGGTCGTGCCGGACTTG	42
38	TAGAACGTCAGCAATCCCGTAAAAAAAGCGGATCAAACTTAA	42
39	ATTTCTGCTCATAGCCGCCACGGGAACGGGTAACGCCAGGGT	42
40	TTTCCCAGTCACGCACCGCTTCTGGTGCCATCTGCCAGTTTG	42
41	AGGGGACGACGAGCGTCTGGCCTTCCTGTATTCGCATTAAAT	42
42	TTTTGTTAAATCGAGCAAACAAGAGAATCAATGCCGGAGAGG	42
43	GTAGCTATTTTTCAAGGATAAAAATTTTTTAAATCGGTTGTA	42
44	CCAAAAACATTATGTTTAGCTATATTTTCTTCCCAATTCTGC	42
45	GAACGAGTAGATACCTTTAATTGCTCCTTCGTTTTAATTCGA	42
46	GCTTCAAAGCGATCCCCCTCAAATGCTTTGGTAATAGTAAAA	42
47	TGTTTAGACTGGCCACATTCAACTAATGCAATAAAACGAACT	42
48	AACGGAACAACAGCCCTGACGAGAAACACTGACAAGAACCGG	42
49	ATATTCATTACCGCGACCTGCTCCATGTTTATACCAAGCGCG	42
50	AAACAAAGTACACAGAGGCTTTGAGGACTGCCGCTTTTGCGG	42
51	GATCGTCACCCTCTTTAATTGTATCGGTTCTAAAGGAATTGC	42
52	GAATAATAATTTAGCATTCCACAGACAGCCAAGCCCAATAGG	42
53	AACCCATGTACCATAAGTGCCGTCGAGAGTATTAAGAGGCTG	42
54	AGACTCCTCAAGGTAAGCGTCATACATGGATTCACAAACAAA	42
55	TAAATCCTCATTACCGGAACCGCCTCCCTCGGTCATAGCCCC	42
56	CTTATTAGCGTTAGCAAAATCACCAGTAGGACGGAAATTATT	42
57	CATTAAAGGTGAAAAGGTGGCAACATATAAAAAGAACTGGCA	42
58	TGATTAAGACTCTTGAGTTAAGCCCAATAAACTGAACACCCT	42
59	GAACAAAGTCAGTTTGCCAGTTACAAAATTTTTGCACCCAGC	42
60	TACAATTTTATCTTCATCGTAGGAATCATTATCATTCCAAGA	42
61	ACGGGTATTAAACAGACGACGACAATAAAGCAGAGGCATTTT	42
62	CGAGCCAGTAATATAAACACCGGAATCATTCATCTTCTGACC	42
63	TAAATTTAATGGTTTATCAAAATCATAGGTTCCCTTAGAATC	42
64	GGAGCCCCCTTTTTTTTTTGATTTAGAGAAAACCGTCTATCA	42
65	GCAAAATCCCTTATGAGAAAGGAAGGGAATTGCCCTTCACCG	42
66	ACCTGTCGTGCCAGGCTGGCAAGTGTAGATACGAGCCGGAAG	42
67	CCGTGAGCCTCCTCCGCCGCGCTTAATGGCGCGCCTGTGCAC	42
68	ATCCCTTACACTGGCTTTGACGAGCACGCGCTTTCGCACTCA	42
69	GTCTGGTCAGCAGCAGCGGGAGCTAAACAAACGCGGTCCGTT	42
70	GCAGTTGGGCGGTTGGAACGGTACGCCATGTGAGAGATAGAC	42
71	AAACGACGGCCAGTTGAGGCCACCGAGTGTGCGGGCCTCTTC	42
72	CCTCAGGAAGATCGCCGTTGTAGCAATAACAAACGGCGGATT	42
73	TTTAACCAATAGGACCTGAGTAGAAGAAAAGCCCCAAAAACA	42
74	ACAAAGGCTATCAGCCAGAACAATATTAGTGAGAAAGGCCGG	42
75	AATACTTTTGCGGGTCATGGAAATACCTCAATAAATCATACA	42
76	CCATTAGATACATTGATTATTTACATTGCTCAACATGTTTTA	42
77	GAAGCAAACTCCAATAAAAGGGACATTCATAGTCAGAAGCAA	42
78	AATACTGCGGAATCCTGAAAGCGTAAGAGTTTACCAGACGAC	42
79	GTAGAAAGATTCATGGCTATTAGTCTTTACCTTATGCGATTT	42
80	GTAACAAAGCTGCTCGCCATTAAAAATAAAGAGGACAGATGA	42
81	TGTATCATCGCCTGCAGAGGTGAGGCGGGGCACCAACCTAAA	42
82	AAGACAGCATCGGACACGCTGAGAGCCAATGACAACAACCAT	42
83	GAAAATCTCCAAAACTTGCTGAACCTCATTTCTGTATGGGAT	42
84	AGTTTCGTCACCAGCAGTTGGCAAATCACACCCTCAGAACCG	42
85	AGGATTAGCGGGGTCTAAAATATCTTTACAGTGCCCGTATAA	42
86	ATGGAAAGCGCAGTCGTCAATAGATAATAACCACCACCAGAG	42
87	TTCATAATCAAAATTTACAAACAATTCGAATCAGTAGCGACA	42
88	GTCACCGACTTGAGCGTTATTAATTTTAATGGTTTACCAGCG	42
89	CAGTATGTTAGCAAGAACAAAGAAACCAGTAAGCAGATAGCC	42
90	GAGCGCTAATATCACCTGATTATCAGATATGAAAATAGCAGC	42
91	ACCAACGCTAACGATGTTTGGATTATACGAGGCGTTTTAGCG	42
92	GCACTCATCGAGAACCATATCAAAATTAGAAAAATAATATCC	42
93	TAAAGTACCGACAATGCGTAGATTTTCAGCCAACGCTCAACA	42
94	CCGACCGTGTGATACAGTACCTTTTACACTGATGCAAATCCA	42
95	TAGATTAAGACGCTATTGCTTTGAATACCAGTACATAAATCA	42
96	CCGGCGAACGTGGCAAATCAAAAGAATAGCCCGACCCTAAAG	42
97	GCGGGCGCTAGGGCCTGCATTAATGAATCGGCCCCGAAATCG	42
98	GTAACCACCACACCACAGTTGAGGATCCCCGGGAGTCGGGAA	42
99	GCGTACTATGGTTGTGTGTTCAGCAAATCGTTATCTTCGCGT	42
100	CTCGTTAGAATCAGAACCGCAAGAATGCCAACGGTCATAAAC	42
101	AGGGATTTTAGACAGTGTACATCGACATAAAAAGTGGTGCTG	42
102	GTTTTTATAATCAGGCCAAGCTTTCAGAGGTGGTTGCCGCCA	42
103	ATCACGCAAATTAACACTCCAGCCAGCTTTCCGGACGTTGTA	42
104	AATAACATCACTTGACGCCATCAAAAATAATTCCAGTATCGG	42
105	CTTGCTGGTAATATGTCATTGCCTGAGAGTCTGAGCTCATTT	42
106	AACAGGAAAAACGCAGAAGCCTTTATTTCAACGGAGAGATCT	42
107	AATCGTCTGAAATGTCGCAAATGGTCAATAACCTGACCCTGT	42
108	CACACGACCAGTAACAGGTCAGGATTAGAGAGTTTAGTTTGA	42
109	AGAACCCTTCTGACGTCATAAATATTCATTGAAACCAGACCG	42
110	CAATATTTTTGAATCAGTTGAGATTTAGGAATAATAGCGTCC	42
111	TAGCCCTAAAACATCATTCAGTGAATAAGGCTTTTATTACAG	42
112	AGCAGAAGATAAAAATAAATTGTGTCGAAATCCCAAATCAAC	42
113	GCCTGCAACAGTGCACGAGGGTAGCAACGGCTAACGGAGATT	42
114	ATCTAAAGCATCACAAAAGGCTCCAAAAGGAGCCAGCAGCGA	42
115	AATCAATATCTGGTTACAAACTACAACGCCTGTTTTCACGTT	42
116	TTGAGGAAGGTTATTTTGCTCAGTACCAGGCGGGTAACACTG	42
117	TAATAGATTAGAGCCTCTGAATTTACCGTTCCAAGAAGGATT	42
118	AGAAGTATTAGACTCACCGGAACCAGAGCCACCAAAGCCAGA	42
119	ATCCTTTGCCCGAACCATTTGGGAATTAGAGCCTGCCATCTT	42
120	ATTATCATTTTGCGACGTAGAAAATACATACATATTATCACC	42
121	ATTATCATCATATTGAGAGATAACCCACAAGAACTTATTACG	42
122	AATATAATCCTGATGCGTCTTTCCAGAGCCTAAAGGGTAATT	42
123	AGGGTTAGAACCTACAAGCAAGCCGTTTTTATTCTGAATCTT	42
124	AGAAATAAAGAAATAAGGTAAAGTAATTCTGTCCCAAGTACC	42
125	TGAATATACAGTAAAATAAGGCGTTAAATAAGAAAGAGAATA	42
126	AACGGATTCGCCTGGAGAAGAGTCAATAGTGAATTTGAAATA	42
127	GCGCAGAGGCGAATAATTACCTGAGCAAAAGAAGCGATAGCT	42

## Sheet: Flat Cargo Staples
Staple Number	Staple Sequence	Staple Length
H2-1	GGGCGCCAGGGTGCTGGTTTGCCCCAGCAGGTTCCAGTTTGG	42		Staples H2-1 and H2-32 were replaced with cargo staples for the 5-fold staple recycling test.
H2-2	TAGCTGTTTCCTAGCTAACTCACATTAATTGGTTTGCGTATT	42
H2-3	CAGCGGTGCCGGTTTCACGGTCATACCGGGTAATCATGGTCA	42
H2-4	AACCAGCTTACGACTGTTGCCCTGCGGCTGGTTACCTGCAGC	42
H2-5	CTTTAGTGATGACACATCCTCATAACGGAAGCCATCCCACGC	42
H2-6	GAAACAATCGGCAAGAGACGCAGAAACAGCCGCACAGGCGGC	42
H2-7	AAGCGCCATTCGGCAAGGCGATTAAGTTGGATAACCTCACCG	42
H2-8	TCAACATTAAATGGCGCATCGTAACCGTGCGGAAACCAGGCA	42
H2-9	TCGTAAAACTAGCGTTAATATTTTGTTAAAAGCCAGCTTTCA	42
H2-10	TATTTTAAATGCCGTTCTAGCTGATAAATTGATGAACGGTAA	42
H2-11	AGCTGAAAAGGTAGCCTCAGAGCATAAAGCAGAACCCTCATA	42
H2-12	CATTTTTGCGGAATTCCATATAACAGTTGAATTTGGGGCGCG	42
H2-13	AAACGAGAATGAGAAAGACTTCAAATATCGTTGATAAGAGGT	42
H2-14	CCAAAAGGAATTAGAAGTTTTGCCAGAGGGAAACAGTTCAGA	42
H2-15	TAAATTGGGCTTGGAAGAAAAATCTACGTTAGATACATAACG	42
H2-16	CGAGGCGCAGACCTTCATCAAGAGTAATCTCAGAACGAGTAG	42
H2-17	ATGAGGAAGTTTTCTTTGACCCCCAGCGATACTTAGCCGGAA	42
H2-18	TTCGAGGTGAATGCTTGCAGGGAGTTAAAGAAAGACTTTTTC	42
H2-19	CGTAACGATCTAGAGAATAGAAAGGAACAATATCAGCTTGCT	42
H2-20	TATAGCCCGGAACCTCATTTTCAGGGATAGCCTCATAGTTAG	42
H2-21	CAGGAGTGTACTTATTCTGAAACATGAAAGGGTTGATATAAG	42
H2-22	CCTCAGAACCGCCAGACGATTGGCCTTGATCTTTTGATGATA	42
H2-23	TAGCAAGGCCGGCGTTTTCATCGGCATTTTCAGAGCCGCCAC	42
H2-24	AGACACCACGGAGGAGGGAAGGTAAATATTCACCATTACCAT	42
H2-25	AACAATGAAATAAATAATAACGGAATACCCAAAGAAACGCAA	42
H2-26	TATTTATCCCAAGCATTAGACGGGAGAATTATAAGAGCAAGA	42
H2-27	TAGCAAGCAAATAATCAAGATTAGTTGCTAAAACAGCCATAT	42
H2-28	CTAATGCAGAACTAATCGGCTGTCTTTCCTTACCGCGCCCAA	42
H2-29	AAGCCTGTTTAGCGCCAACATGTAATTTAGCAACATGTTCAG	42
H2-30	CCTTTTTAACCTAATATATTTTAGTTAATTAATTACTAGAAA	42
H2-31	ATTAATTACATTCGTCGCTATTAATTAATTTCTGAGAGACTA	42
H2-32	CTTGAAAACATAGATGATGAAACAAAACAAA	31
H5-1	CCTGGCCCTCTCCAACGTCAAAGGGCGACTTGACGGGGAAAG	42
H5-2	CATAAAGTGGTGAGACGGGCAACAGCTGAGAAAGCGAAAGGA	42
H5-3	TCTGTGGTGGCTCACAATTCCACACAACCGGTCACGCTGCGC	42
H5-4	ATCCGCCGGGATCCAGCGCAGTGTCACTCGCCGCTACAGGGC	42
H5-5	TTTTCGTCTTCAGCGGGGTCATTGCAGGTATAACGTGCTTTC	42
H5-6	TTTCTCCGTTGCTGATTGCCGTTCCGGCAGGAGGCCGATTAA	42
H5-7	GCTATTACGGTTTACCAGTCCCGGAATTGAATCCTGAGAAGT	42
H5-8	GACCGTAATCTGTTGGGAAGGGCGATCGAAAAGAGTCTGTCC	42
H5-9	GGAAGATTGCGTCGGATTCTCCGTGGGACTTCTTTGATTAGT	42
H5-10	AGACAGTCACCCCGGTTGATAATCAGAACTCAAACTATCGGC	42
H5-11	GGCAAGGCATAGGTAAAGATTCAAAAGGCCGCCAGCCATTGC	42
H5-12	AATATGCAATAGTAGTAGCATTAACATCACATTTTGACGCTC	42
H5-13	AGCGGATTGGCTGAATATAATGCTGTAGGCAGATTCACCAGT	42
H5-14	GATAAAAACGGTCTTTACCCTGACTATTTGGCCAACAGAGAT	42
H5-15	TAAGAACTGCAACACTATCATAACCCTCATACGTGGCACAGA	42
H5-16	ACGGTGTACACTTTAATCATTGTGAATTAATGCGCGAACTGA	42
H5-17	ACGAAAGAGCCGAACTGACCAACTTTGACCGAACGAACCACC	42
H5-18	CGCCCACGCTACGTAATGCCACTACGAATCAGTATTAACACC	42
H5-19	TTTGCTAAAACCGATAGTTGCGCCGACAGCAGCAAATGAAAA	42
H5-20	CCACCCTCACAGACGTTAGTAAATGAATAATATCAAACCCTC	42
H5-21	ACAGTTAATTCAGGAGGTTTAGTACCGCACAGTTGAAAGGAA	42
H5-22	CCGCCGCCAGGGTCAGTGCCTTGAGTAAGGAGCACTAACAAC	42
H5-23	GAATCAAGTCCCTCAGAGCCGCCACCAGACATTTGAGGATTT	42
H5-24	CCAAAGACACCATCGATAGCAGCACCGTACAACTCGTATTAA	42
H5-25	GAACAAAGTCAATCAATAGAAAATTCATAAAGTTTGAGTAAC	42
H5-26	CTTTACAGAGAAGCCCTTTTTAAGAAAACCAGAAGGAGCGGA	42
H5-27	AACCTCCCGTTTTTGTTTAACGTCAAAAGATGGCAATTCATC	42
H5-28	CATCCTAATTCCGGTATTCTAAGAACGCTTCTGAATAATGGA	42
H5-29	GTAGGGCTTATAGATAAGTCCTGAACAATTTGCACGTAAAAC	42
H5-30	ATCGCAAGAAAATTCTTACCAGTATAAAGGTTTAACGTCAGA	42
H5-31	ATATATGTGATATAACTATATGTAAATGTCGGGAGAAACAAT	42
H5-32	TCTGTAAATTAACAATTTCATTTTTTTAATGGAAACAAGTTACAAAATC	49

## Sheet: Cargo Staples with Extensions
Staple Name	Staple Sequence	Staple Length
anti-Cy5-Cargo-H2-Position-1	GGGCGCCAGGGTGCTGGTTTGCCCCAGCAGGTTCCAGTTTGGttAATTACATCTCTCTCCCATCA	65
anti-Cy3-Cargo-H2-Position-32	CTTGAAAACATAGATGATGAAACAAAACAAAttCCTACTTCATCCATTAAATCC	54
Cy3-Cargo	/5Cy3/AAGGATTTAATGGATGAAGTAGG	23
Cy5-Cargo	/5Cy5/TGATGGGAGAGAGATGTAATT	21
