# Supplementary material for: Reusing excess staple oligonucleotides for economical production of DNA origami
Source: Nucleic Acids Res. 2025 Jun 18;53(11):gkaf527. doi: 10.1093/nar/gkaf527 (PMC12203790; doi:10.1093/nar/gkaf527)
Supplement: gkaf527_Supplemental_Files [file gkaf527_supplemental_files.zip › megastructure_pulldown_sequences.xlsx]

## Sheet: Bead Attachment Sequences
Strand Name	Sequence	Length	Notes
Poly-A Seed Extensions	SEED STAPLE SEQUENCE--CACAACTACCAAAAAAAAAAAAAAAAAAAAAAAAA	35	These strands extend from staples on the DNA origami seed. 8 of these sequences are included per seed.
Bead Attachment Sequence	/5Biosg/TTTTTTTTTTTTTTTTTTTTTTTTT	25
Invader	TTTTTTTTTTTTTTTTTTTTTTTTTGGTAGTTGTG	35
